# Supplementary material for: Evaluating the Utility of ctDNA in Detecting Residual Cancer and Predicting Recurrence in Patients with Serous Ovarian Cancer
Source: Int J Mol Sci. 2023 Sep 21;24(18):14388. doi: 10.3390/ijms241814388 (PMC10532395; doi:10.3390/ijms241814388)
Supplement: Supplementary file 1 [file ijms-24-14388-s001.zip]

Archive with 1 entries (1 files):
- ijms-2525609-supplementary.pdf
